# Supplementary material for: Dysregulation of SIRT3 SUMOylation Confers AML Chemoresistance via Controlling HES1-Dependent Fatty Acid Oxidation
Source: Int J Mol Sci. 2022 Jul 27;23(15):8282. doi: 10.3390/ijms23158282 (PMC9368767; doi:10.3390/ijms23158282)
Supplement: Supplementary file 1 [file ijms-23-08282-s001.zip]

Archive with 1 entries (1 files):
- ijms-1816160-supplementary.pdf
